# Supplementary material for: Subretinal Transplant of Human Amniotic Membrane in Advanced Age-Related Macular Degeneration
Source: Life (Basel). 2022 Nov 30;12(12):1998. doi: 10.3390/life12121998 (PMC9783076; doi:10.3390/life12121998)
Supplement: Supplementary file 1 [file life-12-01998-s001.zip]

Archive with 1 entries (1 files):
- life-1938712-supplementary.mp4
